# Supplementary material for: Design and experiment of a novel intelligent device suitable for automation vegetable plug seedling
Source: PLoS One. 2025 Nov 14;20(11):e0336844. doi: 10.1371/journal.pone.0336844 (PMC12617938; doi:10.1371/journal.pone.0336844)
Supplement: S1 File — (ZIP) [file pone.0336844.s001.zip]

Archive with 8 entries (7 files):
- CFD Simulation/
- CFD Simulation/20240505_220643.mp4
- CFD Simulation/20240509_090037.mp4
- CFD Simulation/animation-1.mpeg
- CFD Simulation/animation-2.mpeg
- CFD Simulation/animation-3.mpeg
- CFD Simulation/animation-4.mpeg
- CFD Simulation/animation-6.mpeg
