# Supplementary material for: Design and experiment of a novel intelligent device suitable for automation vegetable plug seedling
Source: PLoS One. 2025 Nov 14;20(11):e0336844. doi: 10.1371/journal.pone.0336844 (PMC12617938; doi:10.1371/journal.pone.0336844)
Supplement: S2 File — (ZIP) [file pone.0336844.s002.zip]

Archive with 7 entries (6 files):
- Finite element analysis/
- Finite element analysis/Cone mold deformation.mp4
- Finite element analysis/Cone mold stress.mp4
- Finite element analysis/Cross connector deformation.mp4
- Finite element analysis/Cross connector stress.mp4
- Finite element analysis/Plug tray deformation.mp4
- Finite element analysis/Plug tray stress.mp4
